# Supplementary material for: Transcriptomic and metabolomic analyses of root responses in Indigofera stachyodes seedlings under drought stress: a medicinal plant native to karst mountainous regions
Source: Front Plant Sci. 2025 Jul 1;16:1607789. doi: 10.3389/fpls.2025.1607789 (PMC12259631; doi:10.3389/fpls.2025.1607789)
Supplement: Supplementary file 1 [file Supplementaryfile1.zip]

Archive with 5 entries (5 files):
- Supplementary Figure S3.DOCX
- Supplementary Table S1.DOCX
- Supplementary Table S2.DOCX
- Supplementary Figure S1.DOCX
- Supplementary Figure S2.DOCX
